# Supplementary material for: Next Frontier in HER2+/HR+ Breast Cancer: Leveraging Cell Cycle Control with CDK4/6 Inhibitors
Source: J Pers Med. 2026 Mar 3;16(3):143. doi: 10.3390/jpm16030143 (PMC13028234; doi:10.3390/jpm16030143)
Supplement: Supplementary file 1 [file jpm-16-00143-s001.zip]

Archive with 1 entries (1 files):
- jpm-3876417-supplementary.pdf
